# Supplementary material for: The Platelet-to-Hemoglobin Ratio as a Prognostic Marker in Patients with Diabetes Mellitus and Acute Coronary Syndrome
Source: J Clin Med. 2025 Sep 25;14(19):6780. doi: 10.3390/jcm14196780 (PMC12524964; doi:10.3390/jcm14196780)
Supplement: Supplementary file 1 [file jcm-14-06780-s001.zip]

Archive with 1 entries (1 files):
- jcm-3846292-supplementary.pdf
